# Supplementary material for: A subtype of cancer‐associated fibroblast expressing syndecan‐2 (SDC2) predicts survival and immune checkpoint inhibitor response in gastric cancer
Source: Clin Transl Med. 2024 Dec 13;14(12):e70079. doi: 10.1002/ctm2.70079 (PMC11645442; doi:10.1002/ctm2.70079)
Supplement: Supplementary file 2 — Supporting information [file CTM2-14-e70079-s002.xlsx]

## Sheet: Supplementary Table1
Supplementary Table1. CAF subtype signature for cancer
Inflammatory	Immune regulatory	Antigen presentation	ECM-remodeling/myofibroblast
LY6C1	H2-AA	HLA-DRA	ACTA2
IL6	H2-AB1	HLA-DPA1	TAGLN
IL33	H2-EB	HLA-DQA1	IFGBP3
CXCL1	LY6C	SLPI	THY1
CXCL12	SAA3	CD83	COL12A1
CCL2	CXCL12	SAA3	THBS2
CCL7	S100A4	MSLN	TAGLN
C3	CD73	UPK3B	MYL9
C4B	SLPI	LRRN4	TPM1
C1S1	SPP1	KRT19	TPM2
PDPN	CCL5	SPP1	POSTN
IGF1	CXCL13	CFD	IGFBP7
FIGF	CXCL4	C1QA	COL10A1
PDGFD	CXCL5	C1QB	POSTN
CXCL13	C3	SLPI	THBS2
C1S2	CCL19		MMP11
CXCL14	TGFB2		COL8A1
VIM	C7		FBN1
FAP	CFB		MFAP5
COL3A1	CFD		CNN2
DES	CFH		TNC
CXCL2	PDGFC		TPM2
CXCL9	VEGFA		MYL9
CXCL10	IL33		TAGLN
IL8	HLA-DQA		TMEM119
IL1R1	CD74		TGFB1
LIF	BCAM		TGFB2
CFD	F11R		CTGF
C7	IRF5		PGF
C1S	HLA-DQA1		WNT5A
PDGFRA	MHC-II		LUM
IL10	CXCL1		FBLN1
SOCS3	HGF		SMOC
C1QA	H2-Q7		LOXL1
C1QB	IFITM		PDGFRA CXCL14
C1QC	DRB1		MEF2C
CFB	CXCL12		ITGA7
SOD2	CFD		COL15A1
C1R			CDN
SERPING1			COL4A1
FBLN1			COL10A1
IGFP6			MYH11
SLPI			MYLK
SAA1			ACTG2
HGF			FN1
CCL21			LUM
CD34			COL1A1
CCL8			COL3A1
IL6RA			COL1A1
IL6ST			COL3A1
C2			COL63A
C4B			COL10A1
