# Supplementary material for: A subtype of cancer‐associated fibroblast expressing syndecan‐2 (SDC2) predicts survival and immune checkpoint inhibitor response in gastric cancer
Source: Clin Transl Med. 2024 Dec 13;14(12):e70079. doi: 10.1002/ctm2.70079 (PMC11645442; doi:10.1002/ctm2.70079)
Supplement: Supplementary file 3 — Supporting information [file CTM2-14-e70079-s003.xlsx]

## Sheet: Supplementary Table2
Supplementary Table2. CAF subtype gene for Gastric Cancer
INF_CAF_SIG	IR_CAF_SIG	MYO_CAF_SIG
SFRP2	CXCL14	HBB
C7	PDPN	NDUFA4L2
IGF1	AGT	RGS16
SFRP1	PDGFRA	CD36
DPT	PTGS1	MCAM
CFD	CTHRC1	HBA2
CXCL12	IGFBP5	PDGFA
CLU	MMP2	ANGPT2
APOD	TMEM176B	NOTCH3
ITM2A	HSD17B2	CRIP1
C3	LUM	GPR116
FBLN1	DIO2	CHN1
PTGDS	CXCL1	JAG1
PLA2G2A	NSG1	ARHGDIB
TNXB	GJA1	EGFL6
GPNMB	TMEM176A	COL4A1
MFAP5	CCL11	ESAM
MGST1	VCAN	UACA
CCL13	FENDRR	MEF2C
MFAP4	BMP4	TPPP3
SRPX	MFAP4	RGS5
CCL19	CHI3L1	TDO2
PLTP	WNT5A	COX4I2
EFEMP1	TRPA1	GJA4
C16orf89	TM4SF1	PGF
FGF7	DCN	NR2F2
TNFSF13B	RARRES2	TINAGL1
PPAP2B	PTGDS	HES4
FBLN2	CTSK	PTP4A3
CCL11	FAM105A	FOXS1
CYP1B1	MMP3	OLFML2B
FAIM2	MMP1	ITGA1
SERPINE2	MFAP2	MYO1B
SEPP1	AKR1B1	MAP3K7CL
TCF21	F3	MAP1B
STEAP1	EMID1	CSPG4
FBLN5	CXCR4	NEURL1B
TMEM100	TGFBI	HIGD1B
TNFSF10	EDIL3	TSPAN15
FIBIN	PPAP2A	EBF1
CPVL	CXCL6	SERPINI1
LSP1	PDGFD	PLXDC1
IL33	MXRA5	PRSS23
FXYD1	PTCH1	CRIP2
GREM1	CST1	B3GNT2
ALDH1A1	IL7R	GUCY1B3
CFH	ENHO	COL14A1
ABCA8	ALDH1A3	ETS1
OLFML3		C1orf54
AKR1C1		C4orf32
MAPKAP1
TIMP3
MGP
ALDH2
CDKN2C
LRP1
CLEC2B
CYBRD1
MATN2
PLAC9
KLF4
NFIX
DCN
GSN
SSPN
IGFBP6
SH3BP5
